# Supplementary material for: Predictors of public attitudes in Saudi Arabia toward people who stutter
Source: PLoS One. 2023 Dec 21;18(12):e0295029. doi: 10.1371/journal.pone.0295029 (PMC10734922; doi:10.1371/journal.pone.0295029)
Supplement: S1 Data — (XLSX) [file pone.0295029.s001.xlsx]

## Sheet: Australia
Sample Name:	Saudi Public
Your code
POSHA-S (Invited xxx respondents)	GO-1	GO-2	GO-3	GO-4	GO-5	GO-6	GO-7	GO-8	GO-9	GO-10	GO-11	GO-12	GO-13	GO-14	GO-15	GO-16	GO-17	GO-18	GO-19	GO-20	GO-21	GO-22	GO-23	GO-24	GO-25	GO-26	GO-27	GO-28	GO-29	GO-30	GO-31	GO-32	GO-33	GO-34	GO-35	GO-36	GO-37	GO-38	GO-39	GO-40	GO-41	GO-42	GO-43	GO-44	GO-45	GO-46	GO-47	GO-48	GO-49
Date	2021-02-07	2021-02-08	2021-02-02	2021-02-07	2021-02-07	2021-02-07	2021-02-07	2021-02-07	2021-02-07	2021-02-07	2021-02-08	2021-02-07	2021-02-02	2021-02-17	2021-02-07	2021-02-07	2021-02-07	2021-02-07	2021-02-07	2021-02-10	2021-02-07	2021-02-07	2021-02-07	2021-02-17	2021-02-07	2021-02-07	2021-02-18	2021-02-07	2021-02-02	2021-02-17	2021-02-07	2021-02-17	2021-02-07	2021-02-17	2021-02-07	2021-02-17	2021-02-17	2021-02-02	2021-02-02	2021-02-17	2021-02-02	2021-02-08	2021-02-07	2021-02-07	2021-02-07	2021-02-10	2021-02-18	2021-02-02	2021-02-17
The date I was born was	2007-12-16	1962-11-28	1962-11-28	1962-12-01	1964-03-01	1964-03-01	1972-08-10	1968-09-23	1968-09-23	1970-05-09	1970-05-09	1970-05-25	1970-05-25	1982-04-24	1973-02-07	1973-06-04	1982-04-24	1974-07-20	1975-01-21	1975-03-11	1975-11-10	1977-01-02	1984-04-30	1977-05-06	1978-02-09	1978-03-08	1978-03-13	1978-04-18	1978-07-11	1978-11-08	1979-01-28	1979-05-27	1979-07-05	1979-10-16	1980-02-07	1980-05-15	1980-08-31	1981-05-05	1981-05-05	1981-08-12	1981-09-24	1981-09-24	1981-12-01	1981-12-06	1990-05-20	2002-06-10	1982-06-07	1982-06-10	1985-08-01
Age	13.1562	58.2384	58.2219	58.2274	56.9781	56.9781	48.5288	52.411	52.411	50.7863	50.789	50.7425	50.7288	38.8466	48.0329	47.7123	38.8192	46.5863	46.0795	45.9534	45.2767	44.1288	36.8	43.8164	43.0247	42.9507	42.9671	42.8384	42.5945	42.3068	42.0575	41.7589	41.6247	41.3699	41.0301	40.789	40.4932	39.7753	39.7753	39.5452	39.3863	39.4027	39.2137	39.2	30.7425	18.6849	38.7288	38.6767	35.5726
I now live in:
Country	saudi arabia	saudi arabia	saudi arabia	saudi arabia	saudi arabia	saudi arabia	saudi arabia	saudi arabia	saudi arabia	saudi arabia	saudi arabia	saudi arabia	saudi arabia	saudi arabia	saudi arabia	saudi arabia	saudi arabia	saudi arabia	saudi arabia	saudi arabia	saudi arabia	saudi arabia	saudi arabia	saudi arabia	saudi arabia	saudi arabia	saudi arabia	saudi arabia	saudi arabia	saudi arabia	saudi arabia	saudi arabia	saudi arabia	saudi arabia	saudi arabia	saudi arabia	saudi arabia	saudi arabia	saudi arabia	saudi arabia	saudi arabia	saudi arabia	saudi arabia	saudi arabia	saudi arabia	saudi arabia	saudi arabia	saudi arabia	saudi arabia
State	Central	Central	Central	Central	Central	Central	Central	Central	Central	Eastern	Eastern	Central	Central	Central	Central	Central	Central	Central	Central	Central	Central	Central	Southern	Central	Central	Central	Central	Eastern	Southern	Southern	Southern	Central	Southern	Central	Western	Central	Central	Southern	Southern	Central	Central	Central	Northern	Central	Central	Central	Central	Southern	Central
City, Town, Village, Region
I was born in:
Country	saudi arabia	saudi arabia	saudi arabia	saudi arabia	Iraq	Iraq	saudi arabia	saudi arabia	saudi arabia	saudi arabia	saudi arabia	saudi arabia	saudi arabia	saudi arabia	saudi arabia	saudi arabia	saudi arabia	saudi arabia	Sudan	saudi arabia	saudi arabia	saudi arabia	saudi arabia	saudi arabia	saudi arabia	saudi arabia	saudi arabia	saudi arabia	saudi arabia	saudi arabia	saudi arabia	saudi arabia	saudi arabia	saudi arabia	saudi arabia	saudi arabia	saudi arabia	saudi arabia	saudi arabia	saudi arabia	saudi arabia	saudi arabia	Sudan	saudi arabia	saudi arabia	saudi arabia	saudi arabia	saudi arabia	saudi arabia
State	Western	Central	Central	Central			Central	Central	Central	Eastern	Eastern	Central	Central	Central	Central	Central	Eastern	Central		Central	Central	Central	Southern	Eastern	Central	Central	Central	Southern	Southern	Central	Southern	Central	Western	Eastern	Northern	Western	Eastern	Southern	Southern	Western	Central	Central		Central	Central	Eastern	Central	Southern	Central
City, Town, Village, Region
Sex: I am: (m-Male; f-Female)	f	m	m	f	m	m	f	m	m	m	m	m	m	f	m	f	f	f	f	m	f	f	f	f	m	f	m	m	f	f	f	f	f	f	m	f	f	f	f	f	f	f	f	f	f	m	m	f	f
I am/have been married (y=Yes; n=No)	n	y	y	y	y	y	y	y	y	y	y	y	y	y	y	y	y	y	y	y	y	y	y	y	y	y	y	y	y	y	y	y	y	y	n	y	y	y	y	y	y	y	y	y	y	n	y	y	y
I am/was a parent (y=Yes; n=No)	n	y	y	y	n	n	y	y	y			y	y	y	y	y	y	y	y	y	n	y	y	y	n	y	y	y	y	y	y	y	y	y	n	y	y	y	y	y			y	y	y	n	y	y	y
Education (1/blank)
Primary (elementary) school (6 years total)
Middle (junior high) school (9 years total)																																	1		1									1
High school (13 years total)		1						1		1		1											1		1					1						1		1							1			1	1
Trade/military/technical/other school (13 years total)			1						1		1										1	1		1			1	1	1			1		1						1	1						1
2-year university degree (14 years total)													1	1	1				1																				1			1
4-year university degree (16 years total)																1	1	1		1						1					1												1			1
Masters or similar degree (18 years total)				1		1	1
Doctoral/professional degree (21 years total)					1
Total years in school	12	14	14	16	16	16	16	15	16	16	16	16	16	12	18+	18	18+	14	18+	16	16	18+	16	16	18	16	12	12	16	14	16	16	16	16	14	18+	16	16	16	14	16	16	18+	12	16	12	12	16	12
My job or work situation now is…
Student in school or university (1/blank)	1																																													1
Working (1/blank)					1	1	1	1	1	1	1				1	1	1	1	1	1		1	1	1	1	1	1	1	1	1	1	1	1	1				1	1	1	1	1	1				1	1
Unemployed or not working (1/blank)														1							1														1	1	1							1	1				1
Retired (1/blank)		1	1	1								1	1
My job or work situation now is…		Teacher	Teacher	Teacher	Teacher	Teacher	guide	Administrative	Teacher	Engineer	Engineer	Teacher	Teacher	Unemployed	Doctor	Administrative	female doctor	manager assistant	Doctor	Teacher	Teacher	Doctor	Teacher	Teacher	Teacher	Teacher	Soldier	Soldier	Teacher	Teacher	Teacher	Teacher	Teacher	Administrative	Teacher	Administrative	Teacher	Teacher	Teacher	Administrative	Teacher	Teacher	Teacher	Unemployed		Unemployed	Computer	Teacher	free businees
My native language is	Arabic	Arabic	Arabic	Arabic	Arabic	Arabic	Arabic	Arabic	Arabic	Arabic	Arabic	Arabic	Arabic	Arabic	Arabic	Arabic	Arabic	Arabic	Arabic	Arabic	Arabic	Arabic	Arabic	Arabic	Arabic	Arabic	Arabic	Arabic	Arabic	Arabic	Arabic	Arabic	Arabic	Arabic	Arabic	Arabic	Arabic	Arabic	Arabic	Arabic	Arabic	Arabic	Arabic	Arabic	Arabic	Arabic	Arabic	Arabic	Arabic
1.I can also easily understand and speak the following languages:	English	English	English	English	English	English	English	English	English	English	English	English	English	English	English	English	English		English	English	English	English	English	English	English	English	English	English	English	English	English		English	English	English	English	English	English	English	English	English	English	English	English	English	English	English	English	English
2.I can also easily understand and speak the following languages:																						French
3.I can also easily understand and speak the following languages:
Know only 1 language (1) vs >1 language (2)		2	2	2	2	2	2	2	2	2	2	2	2	2	2	2	2	1	2	2	2	2	2	2	2	2	2	2	2	2	2	1	2	2	2	2	2	2	2	2	2	2	2	2	2	2	2	2	2
My family’s income is […] compared to the yearly incomes of…
My family’s friends and relatives	u	3	3	3	3	3	3	3	3	3	3	3	3	2	4	3	4	3	3	3	3	3	4	3	3	3	3	3	3	3	4	5	2	4	3	3	3	5	5	4	3	3	3	3	4	3	2	3	3
All people in my country	u	3	3	3	3	3	3	3	3	3	3	3	3	2	4	3	4	3	3	3	3	3	4	3	3	3	3	3	3	3	4	5	2	4	3	3	3	5	5	4	3	3	3	3	4	3	2	3	3
Composite Income Rating		0	0	0	0	0	0	0	0	0	0	0	0	-50	50	0	50	0	0	0	0	0	50	0	0	0	0	0	0	0	50	100	-50	50	0	0	0	100	100	50	0	0	0	0	50	0	-50	0	0
My race is	Saudi	Saudi	Saudi	Saudi	Saudi	Saudi	Saudi	Saudi	Saudi	Saudi	Saudi	Saudi	Saudi	Saudi	Saudi	Saudi	Saudi	Saudi	Sudanese	Saudi	Saudi	Saudi	Saudi	Saudi	Saudi	Saudi	Saudi	Saudi	Saudi	Saudi	Saudi	Saudi	Saudi	Saudi	Saudi	Saudi	Saudi	Saudi	Saudi	Saudi	Saudi	Saudi	Sudanese	Saudi	Saudi	Saudi	Saudi	Saudi	Saudi
My religion is	Islam	Islam	Islam	Islam	Islam	Islam	Islam	Islam	Islam	Islam	Islam	Islam	Islam	Islam	Islam	Islam	Islam	Islam	Islam	Islam	Islam	Islam	Islam	Islam	Islam	Islam	Islam	Islam	Islam	Islam	Islam	Islam	Islam	Islam	Islam	Islam	Islam	Islam	Islam	Islam	Islam	Islam	Islam	Islam	Islam	Islam	Islam	Islam	Islam
I would rate the following aspects of my life now as… (1-5)
my physical health	3	5	5	3	3	3	3	3	4	4	4	4	4	4	4	3	3	3	4	4	3	3	4	3	5	5	3	5	4	3	3	3	5	4	3	3	3	2	2	3	5	5	4	3	3	2	5	4	3
my mental health	3	5	5	4	4	4	3	3	5	5	5	4	4	4	4	5	4	3	5	4	4	3	4	3	5	5	3	5	4	3	3	3	5	5	3	3	3	5	5	3	5	5	4	3	5	5	5	4	4
my ability to learn new things	3	4	4	4	3	3	3	3	5	5	5	4	4	4	4	5	5	3	4	3	4	3	5	5	5	5	3	5	4	3	3	3	5	5	3	4	4	5	5	4	4	4	4	3	5	5	5	4	4
my speaking ability	3	5	5	4	3	3	3	3	5	5	5	4	4	4	4	5	5	3	5	4	3	3	5	5	5	5	3	5	4	3	3	3	5	5	3	4	4	4	4	4	4	4	4	3	5	5	5	4	4
For me, the importance (or priority) of each of these aspects in my life is … (1-5)
being safe and secure	5	5	5	4	4	4	4	5	5	5	5	5	5	4	4	5	5	4	5	5	5	4	5	5	5	5	5	5	5	5	5	5	5	5	3	4	4	5	5	3	5	5	4	5	4	5	5	4	5
being free to do what I want	3	5	5	4	3	3	4	3	4	4	4	3	3	3	4	3	4	2	4	u	4	4	5	4	5	5	5	5	4	3	5	5	5	5	3	4	4	5	5	3	5	5	4	3	4	3	3	4	5
spending quiet time alone	5	4	4	4	3	3	4	3	3	4	4	3	3	2	4	3	4	4	4	4	4	4	5	4	4	5	4	4	4	4	5	5	5	4	3	3	4	5	5	3	5	5	4	4	4	2	4	4	5
attending parties or social events	1	5	5	1	2	2	4	5	4	5	5	5	5	3	3	2	3	3	3	4	4	1	1	3	4	3	4	3	3	4	5	4	5	4	1	3	3	1	1	3	3	3	3	3	4	2	3	2	2
imagining new things	3	4	4	3	2	2	4	2	3	5	5	5	5	3	3	4	3	3	3	3	5	4	4	4	3	5	3	3	3	4	5	3	5	3	3	3	4	5	5	3	3	3	1	4	4	3	3	3	5
helping the less fortunate	3	4	4	4	3	3	4	4	5	5	5	4	4	4	4	4	4	3	4	4	4	4	4	5	3	3	4	5	3	4	5	3	5	3	3	4	4	4	4	4	5	5	4	5	4	3	5	2	5
having exciting but potentially “dangerous” experiences	1	3	3	1	1	1	3	2	3	4	4	4	4	3	3	3	3	2	3	3	4	3	3	3	4	2	3	2	1	1	5	3	5	2	3	2	3	1	1	3	3	3	1	3	4	3	4	2	3
practicing my religion	5	5	5	4	3	3	4	5	5	4	4	4	4	3	4	5	5	4	4	4	5	4	5	5	4	3	5	5	5	4	5	3	5	5	3	4	4	5	5	4	5	5	4	5	4	3	5	4	5
earning money	4	4	4	3	3	3	4	5	4	5	5	4	4	3	3	3	4	4	4	u	3	3	2	4	5	4	4	5	4	4	5	3	5	4	2	4	4	5	5	4	3	3	3	4	4	4	5	2	5
doing my jobs or my duty	4	5	5	4	3	3	4	4	4	5	5	4	4	3	4	4	5	4	5	5	4	4	5	4	4	4	5	5	5	4	5	3	5	4	2	4	4	5	5	4	5	5	4	5	4	3	5	4	5
getting things finished	4	4	4	4	3	3	4	4	4	5	5	4	4	3	4	5	5	4	4	5	4	4	5	4	4	4	5	5	5	4	5	3	5	4	2	4	4	5	5	4	5	5	4	5	4	3	5	4	5
figuring out how to solve important problems	5	4	4	4	2	2	4	4	4	5	5	4	4	3	4	5	5	4	4	5	5	4	5	4	4	4	5	5	5	4	5	3	5	5	3	3	4	5	5	3	5	5	4	5	4	4	5	4	5
My overall impression of a person who…(1-5; [-2=1, -1=2, 0=3, +1=4, +2=5])
is obese (much overweight	3	3	3	2	2	2	4	4	3	3	3	4	4	4	2	4	3	3	2	3	3	2	5	4	1	3	3	1	2	1	1	1	3	4	2	3	3	4	4	3	3	3	3	4	4	2	u	3	2
is left handed	5	3	3	3	4	4	4	3	5	4	4	5	5	5	3	5	4	4	3	u	3	4	5	4	3	5	3	4	3	3	4	3	3	5	3	3	4	5	5	3	5	5	3	4	4	3	u	3	5
has a stuttering disorder	3	3	3	4	3	3	4	3	5	4	4	3	3	4	4	4	5	3	3	u	3	4	5	4	2	5	3	3	5	3	5	3	3	5	3	4	3	4	4	3	5	5	3	4	5	u	u	4	5
is mentally ill	3	3	3	4	2	2	4	2	5	4	4	1	1	5	4	2	3	3	3	u	3	4	5	4	1	3	3	2	5	3	5	3	3	4	2	4	3	1	1	3	3	3	3	3	3	2	1	3	3
is intelligent	3	5	5	4	4	4	4	4	5	4	4	4	4	5	4	5	3	4	4	u	3	4	5	4	5	5	3	5	4	4	5	3	5	5	3	4	4	4	4	3	3	3	3	5	5	3	5	4	5
I would want to be a person who… (1-5; [-2=1, -1=2, 0=3, +1=4, +2=5])
is obese (much overweight)	3	1	1	1	1	1	1	1	1	2	2	1	1	1	1	3	1	1	2	1	2	1	3	1	1	1	2	1	4	3	1	1	1	1	1	1	1	1	1	1	1	1	1	1	1	1	1	1	2
is left handed	5	2	2	2	3	3	1	2	3	2	2	5	5	2	3	4	5	4	3	3	3	1	3	1	3	2	3	1	3	3	1	1	5	2	3	1	1	4	4	1	4	4	1	3	3	3	1	3	5
has a stuttering disorder	3	1	1	1	2	2	1	1	1	2	2	1	1	1	1	2	1	3	2	1	1	1	2	1	1	1	3	1	1	3	1	1	1	1	1	1	2	1	1	1	1	1	1	2	2	1	1	1	1
is mentally ill	3	1	1	1	1	1	1	1	1	2	2	1	1	1	1	1	1	3	2	1	1	1	1	1	1	1	3	1	1	3	1	1	1	1	1	1	1	1	1	1	1	1	1	1	1	1	1	1	1
is intelligent	4	4	4	4	4	4	4	4	4	4	4	u	u	5	4	5	5	4	5	5	3	4	3	1	5	5	4	5	4	3	5	5	5	4	3	4	5	5	5	4	5	5	4	5	5	4	5	4	4
The amount I know about people who… (1-5)
are obese (much overweight)	1	3	3	3	3	3	3	1	2	4	4	2	2	4	3	4	5	1	4	4	2	4	3	4	3	2	1	3	3	3	4	1	1	5	3	3	3	4	4	3	1	1	2	4	3	4	2	2	5
are left handed	2	3	3	4	3	3	3	1	3	4	4	2	2	3	3	3	5	1	2	2	2	4	3	3	3	2	1	3	3	3	2	1	4	3	2	3	3	4	4	3	1	1	2	3	2	2	2	3	5
have a stuttering disorder	2	3	3	2	2	2	3	1	2	3	3	2	2	4	3	2	5	1	3	1	2	4	3	4	2	3	1	3	2	3	2	2	1	3	1	4	3	3	3	3	1	1	2	3	2	2	2	3	3
are mentally ill	3	3	3	1	2	2	3	1	2	3	3	1	1	4	3	2	5	1	4	1	2	4	3	4	2	3	1	3	2	3	4	2	1	3	2	2	2	3	3	3	1	1	3	4	2	2	1	3	3
are intelligent	2	3	3	4	3	3	3	2	3	3	3	2	2	4	3	4	3	2	4	3	2	4	3	4	4	3	2	4	3	3	4	2	1	3	3	3	3	4	4	4	1	1	4	4	4	4	4	3	5
Following are people I have known who… (1/blank)
are obese
1-Nobody																					1									1										1	1	1
2-Acquaintance		1	1						1			1	1		1										1	1			1			1			1		1
3-Close Friend				1			1	1		1	1			1			1						1				1				1			1		1										1
4-Relative					1	1	1							1		1	1	1	1	1		1	1	1				1					1					1	1				1		1	1	1	1	1
5-Me																	1																											1		1
6-Other	1
are left handed
1-Nobody																	1			1	1			1												1	1			1	1	1
2-Acquaintance																			1										1	1	1	1												1		1
3-Close Friend					1	1				1	1				1	1						1	1			1									1
4-Relative	1	1	1	1			1	1	1					1				1					1		1		1						1	1				1	1				1		1		1	1	1
5-Me												1	1
6-Other																												1
have stuttering disorders
1-Nobody		1	1	1								1	1	1	1			1		1		1	1							1	1	1		1			1			1	1	1				1
2-Acquaintance					1	1				1	1														1								1		1			1	1				1	1				1
3-Close Friend									1																	1										1
4-Relative	1						1									1	1		1		1			1			1	1	1																1				1
5-Me								1
6-Other																																															1
are mentally ill
1-Nobody	1	1	1	1	1	1	1					1	1			1		1		1	1	1	1			1	1	1		1			1	1	1	1	1			1	1	1		1			1		1
2-Acquaintance									1	1	1				1																	1											1			1
3-Close Friend																																						1	1									1
4-Relative								1						1										1	1				1		1														1
5-Me
6-Other																	1		1																														1
are intelligent
1-Nobody	1											1										1												1
2-Acquaintance							1								1						1																	1			1		1					1	1
3-Close Friend			1								1		1					1	1											1	1								1					1				1
4-Relative		1		1				1		1			1	1		1	1		1	1			1	1			1	1	1		1	1	1		1		1	1	1	1		1		1	1		1	1
5-Me					1								1					1								1	1				1															1
6-Other									1																1											1
Stutterers known		0	0	0	5	5	10	60	20	5	5	0	0	0	0	10	10	0	10	0	10	0	0	10	5	20	10	10	10	0	0	0	5	0	5	20	0	5	5	0	0	0	5	5	10	0	5	5	10
People who stutter… (No=1;Not Sure=2;Yes=3)
should try to hide their stuttering	1	1	1	1	1	1	1	3	1	3	3	1	1	1	1	2	1	1	1	1	1	3	1	3	1	1	1	1	1	3	1	1	2	1	1	1	1	1	1	2	1	1	3	1	1	1	2	1	1
should have jobs where they have to correctly understand and decide important things	1	1	1	2	1	1	2	2	1	3	3	1	1	2	1	3	2	2	2	2	1	3	2	3	3	1	1	3	3	2	1	3	2	2	2	3	2	3	3	2	2	2	3	2	1	1	3	3	1
are nervous or excitable	2	1	1	3	1	1	3	3	3	3	3	3	3	3	1	3	3	2	1	3	3	3	2	3	3	3	1	3	3	2	1	3	2	1	1	3	2	3	3	2	3	3	3	1	3	3	2	3	1
are shy or fearful	2	3	3	1	1	1	3	3	3	3	3	3	3	3	3	3	3	2	3	3	3	3	1	3	3	3	3	3	3	3	3	3	2	3	3	3	3	3	3	2	3	3	3	2	3	3	3	3	3
have themselves to blame for their stuttering	1	1	1	1	1	1	1	2	1	1	1	1	1	1	1	1	1	1	1	1	1	1	1	3	1	3	1	1	1	2	1	1	2	1	1	1	3	1	1	2	1	1	1	1	1	1	1	3	1
can make friends	3	3	3	3	3	3	3	3	3	1	1	3	3	3	3	3	3	3	3	3	3	3	3	3	3	3	3	3	3	3	3	1	2	3	3	3	3	3	3	3	3	3	3	1	3	3	3	3	3
can lead normal lives	3	3	3	3	3	3	3	3	3	1	1	3	3	3	3	3	3	3	3	3	3	3	3	3	3	3	3	3	3	3	3	1	2	3	3	3	2	3	3	3	3	3	3	1	3	3	3	3	3
can do any job they want	3	3	3	3	3	3	3	3	3	1	1	3	3	3	3	3	3	3	3	3	3	3	3	3	3	3	3	3	3	3	3	1	2	3	3	3	2	3	3	3	3	3	3	1	3	3	3	3	3
If the following people stuttered, I would be concerned or worried…
my doctor	1	1	1	3	1	1	1	2	1	3	3	1	1	1	1	3	1	1	1	3	2	3	1	3	3	1	1	3	3	1	1	1	2	1	1	1	1	1	1	3	1	1	1	1	2	3	1	1	1
my neighbor	1	1	1	1	1	1	1	1	1	1	1	1	1	1	1	3	1	1	1	1	2	3	1	1	1	1	1	3	1	1	1	1	2	1	1	2	1	1	1	3	1	1	1	1	1	1	1	1	1
my brother or sister	1	1	1	3	2	2	3	3	1	3	3	1	1	1	3	3	3	1	1	1	3	3	1	1	3	3	1	3	1	1	3	1	2	1	2	3	3	3	3	3	1	1	1	1	1	1	1	1	1
me	1	3	3	3	3	3	3	3	2	3	3	3	3	1	3	3	3	1	1	2	3	3	1	1	3	3	1	3	3	1	3	1	2	2	3	3	3	3	3	3	1	1	1	1	1	3	1	1	1
If I were talking with a person who stutters, I would…
try to act like the person was talking normally	3	3	3	3	3	3	3	3	3	3	3	3	3	3	3	3	3	3	3	3	3	3	3	3	3	3	3	3	3	3	3	3	3	3	3	3	3	3	3	3	3	3	3	3	3	3	3	3	3
make a joke about stuttering	1	1	1	1	1	1	1	1	1	1	1	1	1	1	1	1	1	1	1	1	1	1	1	3	1	1	1	1	1	1	1	1	1	1	1	1	1	1	1	1	1	1	1	1	1	2	1	1	1
fill in the person’s words	1	1	1	1	3	3	1	3	3	1	1	3	3	2	1	1	1	1	1	3	2	1	1	3	2	3	1	3	1	1	3	1	2	1	1	1	3	1	1	3	1	1	1	3	1	3	3	1	1
feel impatient (not want to wait while the person stutters)	1	1	1	1	1	1	1	1	1	1	1	1	1	1	1	1	1	1	1	1	2	1	1	1	1	1	1	3	1	1	1	1	2	1	1	1	1	1	1	1	1	1	1	1	1	1	1	1	1
feel comfortable or relaxed	3	3	3	2	3	3	3	3	3	1	1	3	3	3	3	3	3	3	3	3	1	3	3	3	3	3	3	1	3	1	3	3	2	3	3	3	3	3	3	3	3	3	3	3	3	3	3	3	3
feel pity for the person	1	1	1	1	1	1	3	3	1	3	3	3	3	1	2	1	1	1	3	3	3	1	1	1	3	1	1	3	3	2	2	1	2	2	1	1	3	1	1	3	1	1	1	1	1	3	3	1	3
tell the person to “slow down” or “relax”	3	3	3	1	3	3	2	3	1	1	1	1	1	3	1	2	1	1	1	2	2	3	3	1	1	1	1	3	1	3	3	1	2	3	3	1	1	3	3	1	1	1	1	1	3	3	3	1	1
I believe stuttering is caused by…
genetic inheritance	3	1	1	2	3	3	2	3	2	2	2	3	3	2	3	2	3	2	3	2	3	3	2	1	1	3	3	3	1	2	3	3	2	3	1	1	1	3	3	3	1	1	3	2	1	3	3	2	3
ghosts, demons, or spirits	2	1	1	1	1	1	1	2	1	1	1	1	1	1	1	1	1	2	2	1	1	1	1	1	1	1	1	1	1	1	1	1	2	1	1	1	1	1	1	1	1	1	1	1	1	1	1	1	1
a very frightening event	3	3	3	1	1	1	2	2	1	1	1	1	1	3	1	2	1	3	3	2	3	3	2	2	2	1	1	3	1	3	1	3	2	3	1	3	1	3	3	2	3	3	1	1	3	3	3	1	3
an act of God	3	3	3	3	3	3	2	3	3	3	3	3	3	3	1	3	3	3	3	3	3	3	3	2	3	3	3	3	3	2	3	3	2	3	1	3	1	3	3	2	1	1	3	3	3	3	3	3	3
learning or habits	3	1	1	1	1	1	2	1	1	3	3	1	1	1	1	1	3	2	1	1	3	3	2	2	3	1	1	1	1	2	1	3	2	1	3	1	3	1	1	3	1	1	1	3	3	1	2	3	1
a virus or disease	2	1	1	1	1	1	1	1	2	1	1	3	3	1	3	1	1	2	1	2	1	3	2	2	1	1	1	1	1	1	1	1	2	1	3	2	1	1	1	1	1	1	1	1	3	1	2	1	1
I believe stuttering should be helped by…
other people who stutter	2	1	1	1	3	3	2	1	1	1	1	1	1	2	1	2	1	1	1	2	1	1	3	1	1	3	1	1	1	2	1	3	1	1	2	1	1	1	1	1	3	3	1	1	3	3	3	1	1
a speech and language therapist	3	3	3	1	3	3	3	3	3	3	3	3	3	3	3	3	3	3	3	3	3	3	3	3	3	3	3	3	3	3	3	3	1	3	3	3	3	1	1	3	3	3	3	3	3	3	3	3	3
people like me	3	1	1	3	2	2	1	3	1	1	1	1	1	3	1	2	1	3	1	2	1	1	3	3	1	1	2	3	3	1	1	3	1	3	1	1	1	1	1	1	3	3	3	1	3	2	3	3	3
a medical doctor	2	3	3	1	3	3	1	3	3	3	3	3	3	3	3	3	1	3	3	3	3	3	3	3	3	1	3	3	3	3	1	3	1	3	3	3	3	3	3	3	3	3	3	1	3	1	3	3	3
My knowledge about stuttering comes from…
personal experience (me, my family, friends)	3	1	1	1	1	1	3	3	3	1	1	1	1	1	1	3	3	1	3	1	3	3	1	3	3	1	3	3	3	1	3	1	2	1	3	3	3	1	1	1	1	1	1	1	3	3	3	1	3
television, radio, or films	2	3	3	3	3	3	1	3	3	3	3	3	3	3	3	1	1	1	3	2	1	1	3	3	1	3	1	3	1	1	3	3	2	3	3	1	1	3	3	3	3	3	3	3	1	3	3	3	3
magazines, newspapers, or books	1	3	3	3	3	3	3	1	1	3	3	1	1	3	1	1	1	1	3	2	1	3	3	3	1	1	1	3	1	1	2	3	2	3	3	1	1	1	1	3	1	1	3	3	1	1	3	3	3
the Internet	3	3	3	3	3	3	3	3	3	3	3	3	3	3	3	3	3	3	3	1	1	3	3	3	1	3	1	3	1	1	3	3	2	3	3	1	1	3	3	3	1	1	3	3	3	3	3	3	1
school	2	1	1	2	3	3	3	1	3	3	3	1	1	3	1	1	1	3	2	1	1	3	1	3	1	1	1	3	3	3	3	3	2	1	1	2	3	3	3	3	1	1	1	3	3	3	3	3	1
doctors, nurses, or other specialists	1	1	1	1	1	1	1	1	1	3	3	1	1	2	1	3	3	1	2	1	1	3	1	3	1	3	1	3	1	2	2	1	2	1	1	1	1	3	3	1	1	1	1	1	3	1	3	3	1
How long did it take you to fill out the survey? _____ minutes		5	15	15	11	10	10	10	15	15	10	5	5	10	4	5	5	15	10	10	20	15	20	12	5	5	10	17	5	10	10	15	20	15	10	20	5	13	15	15	8	7	5	10	10	10	7	20	10
Total Scored	86	91	91	91	90	89	92	91	91	90	90	91	93	92	91	91	93	91	91	91	91	92	93	91	91	91	92	91	91	91	93	90	91	91	91	91	90	92	92	91	90	90	90	92	90	93	91	93	92
I think people with stuttering should be helped by ... [a religious sheikh or imam]	2	1	1	1	1	1	1	3	1	3	3	1	1	2	1	2	1	2	2	1	1	1	1	1	1	1	2	3	1	1	1	3	1	1	1	2	1	1	1	1	1	1	1	1	1	1	3	1	1
If I talk to someone who stutters, I will feel ... [pity]	1	1	1	3	1	1	3	1	1	3	3	1	1	1	2	3	1	1	1	3	3	1	1	1	3	3	1	3	1	1	3	2	2	1	3	2	3	3	3	3	3	3	1	1	1	3	1	1	3
If I talk to someone who stutters, I will feel ... [upset or angry]	1	1	1	1	2	2	1	1	1	1	1	1	1	1	1	1	1	1	1	1	1	1	1	1	1	1	1	1	1	2	1	2	2	1	1	1	1	1	1	1	1	1	1	1	1	1	1	1	1
If I talk to someone who stutters, I will feel ... [impatience]	1	1	1	2	1	1	1	1	1	1	1	1	1	1	1	1	3	1	1	2	3	1	1	1	1	3	1	1	1	2	1	2	2	1	1	1	1	1	1	1	1	1	1	1	1	1	1	1	1
If I talk to someone who stutters, I feel ... [embarrassed]	1	3	3	1	1	1	3	1	1	3	3	1	1	1	2	1	1	1	1	1	3	1	1	1	3	1	1	3	1	2	1	2	2	1	1	1	1	1	1	1	1	1	1	1	1	1	3	1	1
If I talk to someone who stutters, I will feel ... [I'm afraid the stuttering will affect me or harm me]	1	1	1	1	1	1	1	1	1	1	1	1	1	1	1	1	1	1	1	1	1	1	1	1	1	1	1	1	1	1	1	2	2	1	1	1	1	1	1	1	1	1	1	1	3	1	1	1	1
If I talk to someone who stutters, I feel ... [comfort or relaxation]	2	1	1	2	1	1	1	3	1	1	1	1	1	3	1	1	1	1	1	1	1	3	3	1	1	1	1	1	1	2	2	2	2	3	1	3	3	1	1	2	3	3	1	1	1	1	3	1	1
If I talk to someone who stutters, I will feel ... [I am curious to know the cause of stuttering]	1	1	1	1	1	1	2	1	1	3	3	1	1	3	2	3	1	2	1	3	3	3	1	1	1	3	1	1	3	1	3	2	2	1	1	2	3	1	1	1	1	1	1	1	3	3	1	1	1
In my country, I think ... [stuttering affects males more than females]	2	1	1	2	3	3	1	2	2	3	3	1	1	2	1	3	3	2	2	3	3	1	2	3	2	1	2	2	1	2	2	3	2	2	2	3	1	1	1	1	1	1	2	1	1	1	2	1	1
In my country, I think ... [men who stutter suffer greatly from stuttering]	3	3	3	3	3	3	3	3	2	3	3	2	2	3	3	3	3	2	2	3	3	3	2	3	3	3	2	2	1	2	2	3	2	3	3	2	3	3	3	2	3	3	2	1	3	3	2	2	3
In my country, I think ... [Women who stutter suffer greatly from their stuttering]	3	2	2	3	2	2	3	3	2	3	3	2	2	3	3	2	3	2	2	2	2	3	2	3	3	3	2	2	1	2	2	3	2	3	3	2	3	3	3	2	3	3	1	1	3	3	2	2	1
In my country I think ... [men who stutter should hide this thing]	1	1	1	3	1	1	2	3	1	3	3	1	1	1	1	1	1	1	1	1	1	1	1	3	1	1	2	1	1	2	1	1	2	1	1	1	1	1	1	2	1	1	1	1	1	2	1	1	1
In my country I think ... [Women who stutter should hide this thing]	1	1	1	1	1	1	2	2	1	3	3	1	1	1	1	1	1	1	1	1	1	1	1	3	1	1	2	1	1	2	1	1	2	1	1	1	1	1	1	1	1	1	1	1	1	2	2	1	1
In my country I think ... [stuttering has a cure]	3	3	3	2	3	3	3	3	3	2	2	3	3	2	3	3	1	2	2	2	3	3	3	3	3	3	3	2	3	3	2	3	1	3	3	3	3	3	3	3	3	3	3	3	3	2	2	3	3
In my country I think that ... [Most people know what stuttering is]	2	3	3	1	3	3	1	2	1	3	3	1	1	1	1	2	1	1	3	3	3	1	2	3	1	3	1	2	1	1	2	3	2	1	1	2	1	1	1	3	1	1	3	1	3	2	3	3	3
In my country, I think ... [We need more efforts to educate about stuttering]	3	3	3	3	3	3	3	3	3	3	3	3	3	3	3	3	1	3	3	3	3	3	3	3	3	3	3	3	3	1	3	1	2	3	3	3	3	3	3	3	3	3	3	3	3	3	3	3	3
In my country, I think ... [stuttering is a bad trait]	1	1	1	1	1	1	1	2	1	2	2	1	1	1	1	2	1	1	1	2	1	1	1	1	3	1	1	1	1	1	1	1	2	1	1	1	1	1	1	1	1	1	1	1	1	3	1	1	1
In my country, I think ... [a person who stutters is considered disabled]	1	1	1	1	3	3	1	1	1	1	1	1	1	1	1	1	1	1	1	1	1	1	1	1	1	1	1	1	1	1	2	3	2	1	1	1	1	1	1	1	1	1	1	1	1	1	1	1	1
In my country, I think ... [people who stutter are less intelligent than others]	1	1	1	3	1	1	1	3	1	1	1	2	2	1	1	1	1	1	1	1	3	1	1	1	1	3	1	1	1	2	2	3	2	1	1	1	1	1	1	1	1	1	1	1	1	2	1	1	1
In my country, I think ... [a lot of people think that stuttering only affects Arabs]	2	1	1	1	1	1	2	2	2	3	3	1	1	1	1	1	2	1	2	1	1	1	2	1	1	1	2	1	1	1	2	1	2	1	1	1	1	1	1	1	1	1	1	1	1	1	1	1	1
In my country, I think ... [a lot of people think that stuttering affects non-Arabs]	2	1	1	1	1	1	2	2	2	1	1	1	1	1	1	3	2	1	2	1	1	3	2	1	1	1	2	1	1	1	2	1	2	1	1	1	1	3	3	1	1	1	1	1	1	1	3	1	3
[truncated: 389 more columns]
